# Supplementary material for: Associations of Maternal Educational Level, Proximity to Green Space During Pregnancy, and Gestational Diabetes With Body Mass Index From Infancy to Early Adulthood: A Proof-of-Concept Federated Analysis in 18 Birth Cohorts
Source: Am J Epidemiol. 2023 Oct 19;193(5):753–63. doi: 10.1093/aje/kwad206 (PMC11367017; doi:10.1093/aje/kwad206)
Supplement: Web_Material_kwad206 [file web_material_kwad206.zip]

Archive with 1 entries (1 files):
- kwad206 Cadman Web Material Final.pdf
